# Supplementary material for: The Performance and Evolutionary Mechanism of Ganoderma lucidum in Enhancing Selenite Tolerance and Bioaccumulation
Source: J Fungi (Basel). 2024 Jun 8;10(6):415. doi: 10.3390/jof10060415 (PMC11205109; doi:10.3390/jof10060415)
Supplement: Supplementary file 1 [file jof-10-00415-s001.zip]

Archive with 2 entries (2 files):
- Supplementary Figures.pdf
- Supplmentary Tables.xlsx
