# Supplementary material for: The Performance and Evolutionary Mechanism of Ganoderma lucidum in Enhancing Selenite Tolerance and Bioaccumulation
Source: J Fungi (Basel). 2024 Jun 8;10(6):415. doi: 10.3390/jof10060415 (PMC11205109; doi:10.3390/jof10060415)
Supplement: Supplementary file 1 [file jof-10-00415-s001.zip › Supplmentary Tables.xlsx]

## Sheet: S1
Table S1 Primers used in this study
Gene	ID	Prime name	Primer sequence (5’–3’)
Sulfite efflux pump	GL19873-G	Fw	CCTGACCGCCATTCGCTATT
		Rv	GATACGTCGCCAGGAAGAGG
Inorganic phosphate transporter	GL23411-G	Fw	CAAGCTGTTCAAGATCGGCG
		Rv	GATCGTGAGGATCGACGCAT
high affinity methionine permease	GL20912-G	Fw	GCAACGTTCTCGCTGTCATC
		Rv	GAGACCCAATCCCGCTAAGG
CysI	GL18754-G	Fw	TTCCTCCAGCAACTCACGTC
		Rv	ACGTTGTGGAGCATCTTCGT

## Sheet: S2
Table S2 Overview of raw and clean reads in two G. lucidum exposed to 0 or 200 mg/kg selenite.
Sample	ID	Total raw reads	Total clean reads	Total clean bases(Gb)	Clean reads Q20 (%)	Clean reads Q30 (%)	GC(%）	Unique mapped
G. lucidum CGMCC 5.26	C-0-4d	52036390	51968700	7.64G	97.03	91.95	56.9	38692202(74.45%)
		48467504	48405000	7.16G	96.26	89.92	57.53	36961456(76.36%)
		45383188	45324368	6.67G	96.8	91.4	57.77	35736150(78.85%)
	C-0-5d	49493046	49427026	7.22G	97.18	92.42	57.72	38604413(78.10%)
		49618106	49553732	7.34G	95.96	89.09	57.95	38603601(77.90%)
		47295636	47236744	6.94G	96.95	91.73	57.21	36160946(76.55%)
	C-0-6d	52824432	52756648	7.79G	96.79	91.34	56.67	38850482(73.64%)
		53077272	53007508	7.79G	97.17	92.33	56.68	39078376(73.72%)
		54469862	54396836	8.01G	97.07	92.08	57.87	43029068(79.10%)
	C-0-8d	48373980	48311914	7.09G	97.23	92.48	57.87	38554861(79.80%)
		48340998	48280500	7.1G	97.41	92.93	55.76	34084133(70.60%)
		57450460	57374046	8.43G	97.2	92.43	57.32	44373054(77.34%)
	C-200-4d	53566656	53560370	7.88G	96.66	90.65	58.56	44057327(82.26%)
		51923012	51918738	7.62G	97.17	92.01	58.93	43504989(83.79%)
		53850060	53845434	7.96G	97.05	91.75	58.56	44461558(82.57%)
	C-200-5d	48811220	48806060	7.2G	96.92	91.33	55.53	33925675(69.51%)
		49218058	49214140	7.26G	97.23	92.21	56.92	36602366(74.37%)
		65600246	65594100	9.7G	96.97	91.53	57.2	48865858(74.50%)
G. lucidum JNUSE-200	H-0-4d	59306224	59299972	8.75G	97.24	92.19	58.19	48329158(81.50%)
		67561230	67553450	9.98G	97.35	92.49	55.31	47482015(70.29%)
		60878170	60871756	8.95G	97.3	92.32	57.85	49368446(81.10%)
	H-0-5d	73497388	73491854	10.87G	97.34	92.44	56.8	56229101(76.51%)
		81183494	81176724	11.96G	97.37	92.51	56.87	62770268(77.33%)
		75379912	75372144	11.09G	97.26	92.23	58.39	62051521(82.33%)
	H-0-6d	71209144	71203238	10.49G	96.66	90.71	57.4	55375666(77.77%)
		49575648	49569484	7.29G	97.19	92.13	56.53	37475620(75.60%)
		46362502	46357332	6.84G	97.23	92.18	57.65	36738976(79.25%)
	H-0-8d	45387720	45381434	6.7G	96.58	90.52	55.6	31832715(70.14%)
		48663886	48659768	7.17G	97.01	91.66	57.76	38478634(79.08%)
		58607334	58601530	8.64G	97.2	92.1	58.54	48272598(82.37%)
	H-200-4d	57578076	57571330	8.47G	97.35	92.45	58.2	46994767(81.63%)
		53404910	53398812	7.88G	97.43	92.64	56.29	40945141(76.68%)
		47740764	47734686	6.78G	97.96	93.96	58.21	39680939(83.13%)
	H-200-5d	57200758	57196128	8.45G	97.46	92.71	57.6	45122478(78.89%)
		60042542	60037118	8.57G	97.95	93.93	58.44	49990714(83.27%)
		58201702	58195554	8.51G	97.45	92.67	58.76	48338138(83.06%)
	H-200-6d	49468312	49463364	7.28G	96.89	91.25	57.7	38764708(78.37%)
		46643344	46637620	6.89G	97.14	91.99	56.32	34053461(73.02%)
		48198208	48192072	7.09G	97.37	92.51	57.95	38388468(79.66%)
	H-200-8d	50674166	50666786	7.46G	96.77	90.94	57.86	40294517(79.53%)
		50933736	50929604	7.47G	97.32	92.42	58.13	41424760(81.34%)
		56605348	56599894	8.33G	97.22	92.2	58.05	45704022(80.75%)

## Sheet: S3
Table S3 DEGs related to mycelia cell wall
Gene_ID	Definition	Log2 (fold change)
		C-0 vs H-0	C-200 vs H-200	C-0 vs C-200	H-0 vs H-200
GL31550-G	putative chitin synthase 7, partial	/	-1.025(5d)	/	/
GL25613-G	putative chitin synthase 5	-1.082(4d)	-1.057(5d)	/	/
GL18314-G	putative chitin synthase 2, partial	/	-2.634(5d)	/	/
GL28060-G	putative chitin synthase 3	-1.032(4d) -1.078(8d)	/	/	/
GL30893-G	fungal hydrophobin	-1.356(5d) -2.803(6d) -4.798(8d)	/	-1.059(5d)	-1.085(4d) +2.020(8d)
GL15943-G	fungal hydrophobin, partial	+1.868(4d)	/	/	-2.018(4d) -1.081(5d)
GL24177-G	Fungalhydrophobin-domain-containing protein	-1.197(8d)	-1.044(5d)	+1.494(5d)	/
GL19109-G	fungal hydrophobin	/	+3.161(5d)	-3.153(5d)	/
GL16371-G	hydrophobin 1	+2.902(5d) +5.417(8d)	-3.041(5d)	+4.306(5d)	-2.223(6d) -5.979(8d)
+: upregulated; -: downregulated; /: Not DEG

## Sheet: S4
Table S4 DEGs related to membrane channels in G. lucidum CGMCC 5.26 and G. lucidum JNUSE-200
Gene_ID	Definition	Log2 (fold change)
		C-0 vs H-0	C-200 vs H-200	C-0 vs C-200	H-0 vs H-200
GL23411-G	Inorganic phosphate transporter	-1.647(8d)	+1.188(5d)	-1.744(5d)	/
GL25963-G	Inorganic phosphate transporter	/	+1.153(4d) -1.523(5d)	+1.935(5d)	+1.113(4d) -1.758(8d)
GL26065-G	Inorganic phosphate transporter	/	+2.468(5d)	-2.259(5d)	/
GL25961-G	Inorganic phosphate transporter	/	-1.184(5d)	/	/
GL26064-G	Inorganic phosphate transporter	/	-1.559(5d)	+1.660(5d)	/
GL25356-G	Sulfite efflux pump	-1.123(5d) -1.651(6d)	/	-2.327(5d)	+1.228(5d)
GL19873-G	Sulfite efflux pump	-3.225(5d) -2.360(6d) -3.892(8d)	-2.221(4d) -1.797(5d)	+1.990(4d)	+1.872(5d) +1.363(6d) +5.530(8d)
GL22679-G	Sulfate transporter	/	-1.223(5d)	+1.515(5d)	/
GL23319-G	Sulfate transporter	/	-2.557(5d)	+2.512(5d)	/
GL20912-G	high affinity methionine permease	-2.633(8d)	/	/	/
+: upregulated; -: downregulated; /: Not DEG

## Sheet: S5
Table S5 DEGs in Se-compound metabolism pathway
Gene_ID	Name	Definition	Log2 (fold change)
			C-0 vs H-0	C-200 vs H-200	C-0 vs C-200	H-0 vs H-200
GL25330-G	sat	3'-phosphoadenosine 5'-phosphosulfate synthase [EC:2.7.7.4]	/	+3.991(5d)	-3.940(5d)	/
GL24381-G	trxB	thioredoxin reductase (NADPH) [EC:1.8.1.9]	/	+5.948(5d)	-5.144(5d)	/
GL22139-G	CTH1	cystathionine gamma-lyase 1 [EC:4.4.1.1]	/	+7.614(5d)	-6.910(5d)	/
GL17879-G	CTH2	cystathionine gamma-lyase 2 [EC:4.4.1.1]	/	+2.239(5d)	-1.831(5d)	/
GL31606-G	CTH3	cystathionine gamma-lyase 3 [EC:4.4.1.1]	/	+1.215(5d)	/	/
GL27621-G	S	cystathionine gamma-synthase [EC:2.5.1.48]	/	-1.152(5d)	+1.770(5d)	/
GL31662-G	MET	5-methyltetrahydrofolate-homocysteine methyltransferase [EC:2.1.1.13]	/	-1.308(5d)	/	/
GL31652-G	MARS	methionyl-tRNA synthetase [EC:6.1.1.10]	-1.753(8d)	/	+1.161(4d)	/
+: upregulated; -: downregulated; /: Not DEG

## Sheet: S6
Table S6 DEGs in Sulfur metabolism pathway
Gene_ID	Name	Definition	Log2 (fold change)
			C-0 vs H-0	C-200 vs H-200	C-0 vs C-200	H-0 vs H-200
GL25330-G	Sat	3'-phosphoadenosine 5'-phosphosulfate synthase [EC:2.7.7.4]	/	+3.991(5d)	-3.940(5d)	/
GL25317-G	CysC	adenylyl-sulfate kinase [EC:2.7.1.25]	/	+4.863(5d)	-5.146(5d)	/
GL23129-G	CysQ	3'(2'), 5'-bisphosphate nucleotidase [EC:3.1.3.7]	/	+2.874(5d)	-2.893(5d)	/
GL31190-G	CysH	phosphoadenosine phosphosulfate reductase [EC:1.8.1.4]	/	+4.644(5d)	-4.871(5d)	/
GL20411-G	CysJ	sulfite reductase (NADPH) flavoprotein alpha-component [EC:1.8.1.2]	-1.639(8d)	+4.020(5d)	-2.530(5d)	+1.012(4d) +1.282(8d)
GL18754-G	CysI	sulfite reductase (NADPH) hemoprotein beta-component [EC:1.8.1.2]	-1.744(8d)	/	/	+2.032(8d)
GL31683-G	metX	homoserine O-succinyltransferase/O-acetyltransferase [EC:2.3.1.46]	/	+5.333(5d)	-5.421(5d)	/
GL20240-G	metX	homoserine O-succinyltransferase/O-acetyltransferase [EC:2.3.1.46]	/	/	+1.248(5d)	/
GL16715-G	CysK1	cysteine synthase 1 [EC:2.5.1.47]	-1.258(8d)	+3.245(5d)	-3.454(5d)	/
GL17604-G	CysK2	cysteine synthase 2 [EC:2.5.1.47]	/	-2.932(5d)	+2.520(5d)	/
GL23034-G	MET17	O-acetylhomoserine/O-acetylserine sulfhydrylase	+1.639(5d) +1.016(6d)	-1.402(5d)	+2.745(5d)	/
GL23038-G	MET17	O-acetylhomoserine/O-acetylserine sulfhydrylase	/	-1.812(5d)	+1.858(5d)	/
GL21781-G	CGS	cystathionine beta-synthase [EC:2.5.1.48]	/	+4.450(5d)	-4.665(5d)	/
GL24620-G	Sqr	sulfide:quinone oxidoreductase [EC:1.8.5.4]	/	/	/	+1.522(8d)
+: upregulated; -: downregulated; /: Not DEG

## Sheet: S7
Table S7 DEGs of CYPs in G. lucidum
Gene_ID	Name	Log2 (fold change)
		C-0 vs H-0				C-200 vs H-200		C-0 vs C-200		H-0 vs H-200
		4d	5d	6d	8d	4d	5d	4d	5d	4d	5d	6d	8d
GL23338-G	CYP512V2	+2.899	+3.188	+3.107	+3.782	+2.296	+2.601	/	/	/	/	/	/
GL15098-G	CYP5359A6	+2.727	+1.564	+1.492	/	/	-1.263	/	+1.100	-2.347	-1.724	-2.019	/
GL21992-G	CYP5150L4	+2.250	+1.562	+2.017	+2.221	+2.555	+1.753	/	/	/	/	/	/
GL30986-G	/	+1.760	/	+1.388	+1.131	1.183	+2.306	/	-1.650	/	/	-1.509	-2.307
GL24524-G	/	+1.694	+1.089	/	/	/	/	/	/	-1.270	/	/	+1.769
GL21838-G	/	+1.632	/	/	-1.277	/	/	/	+1.387	/	/	/	/
GL31776-G	CYP5359A7	+1.564	/	/	/	/	/	+1.663	+1.840	/	+1.178	/	/
GL21117-G	/	+1.514	/	/	/	-1.402	-1.875	/	/	-1.840	-2.173	-2.092	-2.349
GL22978-G	CYP5360A1	+1.419	/	+1.114	+1.639	/	/	/	/	/	/	/	-1.329
GL23593-G	/	+1.409	/	/	/	/	/	/	/	-1.393	/	-1.557	/
GL28071-G	/	+1.350	/	/	-1.477	/	+2.666	+1.107	-1.795	/	/	/	+2.092
GL15309-G	CYP5139G2	+1.322	+1.158	+1.028	+1.305	/	+5.283	/	-4.916	/	/	-1.133	-1.306
GL22393-G	/	+1.273	/	/	/	/	/	/	+1.004	/	/	/	/
GL20964-G	CYP5359V1	+1.152	/	/	/	/	-1.979	/	+1.937	/	/	/	/
GL15986-G	/	+1.142	/	/	/	/	/	/	/	/	/	/	/
GL20875-G	CYP5150G1	+1.115	/	/	/	/	+1.195	/	-1.259	/	/	/	/
GL15091-G	CYP5359A5	+1.105	/	/	/	/	/	/	/	/	/	/	/
GL31728-G	CYP5359Y3	+1.023	/	/	-2.095	/	-2.761	/	+1.614	-1.177	/	/	/
GL29183-G	CYP63A11P	-1.076	/	/	/	/	-1.167	/	+1.069	/	/	/	/
GL26979-G	CYP5138A3	-1.227	/	/	/	/	-1.832	/	+1.590	/	/	/	/
GL21701-G	CYP5365A1	-1.240	-1.099	/	/	/	/	/	/	/	/	/	/
GL22795-G	/	-1.425	/	-1.601	/	/	/	/	/	/	/	/	/
GL31723-G	CYP5359Q1	/	+1.388	+1.068	+3.458	+1.475	/	/	+2.681	+1.338	/	/	/
GL24426-G	CYP5139H1	/	-1.680	-1.023	/	/	-2.447	/	/	/	/	/	-1.178
GL31755-G	CYP5139H5	/	+1.262	/	+1.423	/	-1.654	/	+2.338	/	/	/	/
GL22422-G	CYP5150D28	/	+1.499	/	/	/	/	/	+1.753	/	/	/	/
GL24953-G	CYP5359Y4	/	+1.388	/	+2.630	+1.638	-2.803	/	+4.098	/	/	/	-1.545
GL24072-G	/	/	+1.023	/	/	/	/	/	/	/	/	/	/
GL15605-G	CYP512A2	/	+1.544	+1.863	+2.203	/	/	/	+1.237	/	/	/	/
GL17743-G	CYP5035L2	/	-1.104	-1.292	-1.590	-1.586	/	/	-1.745	-1.547	/	-2.569	/
GL15335-G	CYP5359V2	/	+1.302	+1.009	+1.648	/	+2.489	/	/	/	/	/	/
GL17561-G	/	/	-1.096	/	/	/	/	/	/	/	/	/	+1.013
GL24388-G	/	/	-1.464	/	-1.617	-1.380	-1.022	/	/	/	/	/	/
GL15302-G	CYP5150J6	/	-1.073	/	-3.116	/	-1.435	/	/	/	-1.097	-3.064	/
GL20967-G	CYP5359Z1	/	+1.050	/	/	/	-1.978	/	+2.251	/	/	/	/
GL31775-G	/	/	/	+1.423	1.735	+1.775	+2.807	/	-1.707	/	/	/	/
GL31763-G	CYP5136D1	/	/	-1.006	-1.738	/	-1.207	/	/	/	/	-1.264	-1.074
GL24512-G	/	/	/	+1.122	+1.337	/	/	/	/	/	/	/	/
GL30652-G	/	/	/	/	/	/	+2.410	/	-1.989	/	/	/	/
GL31757-G	/	/	/	/	-1.739	/	-1.161	/	/	/	/	/	/
GL25968-G	/	/	/	/	-2.188	/	-1.636	/	/	-1.102	/	-1.873	-1.824
GL16069-G	/	/	/	/	-2.445	/	-2.127	-1.285	+1.216	-2.189	/	/	+2.043
GL23153-G	/	/	/	/	-2.811	/	/	/	-1.926	/	/	-1.154	/
GL30111-G	/	/	/	/	-2.960	/	-2.162	/	+1.512	-1.479	/	-1.010	/
GL31773-G	CYP512A5	/	/	/	-1.507	/	+2.321	/	-3.868	-1.216	-1.511	-1.397	/
GL22555-G	/	/	/	/	-1.295	/	/	/	/	/	/	/	/
GL28081-G	CYP5148B6	/	/	/	-1.367	/	/	/	/	/	/	/	/
GL23769-G	/	/	/	/	+1.289	/	+1.213	/	-1.151	/	/	-1.566	/
GL23927-G	CYP5359U1	/	/	/	+1.229	/	/	/	+1.415	/	/	+1.071	/
GL21057-G	CYP5359G1	/	/	/	+1.160	+1.050	+2.050	/	-1.222	+1.356	/	/	/
GL17567-G	CYP5035K1	/	/	/	+1.157	/	-1.783	/	+2.523	/	/	/	/
GL31729-G	CYP5359Y5	/	/	/	+1.026	/	/	/	+1.667	/	/	/	/
GL20421-G	/	/	/	/	+1.012	/	-1.609	/	+2.349	/	/	/	/
GL31722-G	CYP5359W2	/	/	/	+1.011	/	+2.254	/	-1.596	/	/	/	-1.991
GL31754-G	CYP5139G1	/	/	/	+1.010	/	+1.305	/	-1.285	/	/	/	/
GL29946-G	CYP5359H1	/	/	/	-1.192	/	+2.254	/	-2.945	/	/	/	/
GL23363-G	CYP5150J7	/	/	/	-1.206	/	+2.254	/	-1.195	/	/	/	/
GL20712-G	CYP5359L2	/	/	/	/	/	+6.702	/	-7.374	/	/	/	-1.849
GL27393-G	CYP5037H1	/	/	/	/	/	+3.498	/	-3.402	/	/	/	/
GL31772-G	CYP512A4	/	/	/	/	/	+2.732	/	-3.005	/	/	/	/
GL20868-G	CYP5141F1	/	/	/	/	/	-2.890	/	+2.871	/	/	/	/
GL25393-G	CYP5364B1	/	/	/	/	/	-2.803	/	+3.118	/	/	/	+1.912
GL31768-G	CYP63A13	/	/	/	/	/	+1.706	/	-2.384	/	/	/	/
GL31770-G	/	/	/	/	/	/	-2.810	/	+2.867	/	/	/	/
GL31758-G	CYP5150D25	/	/	/	/	/	+2.705	/	-3.130	/	/	/	/
GL24898-G	CYP5150L6	/	/	/	/	/	-1.954	/	+2.048	/	/	/	/
GL29512-G	CYP512A8	/	/	/	/	/	-1.778	/	+1.795	/	/	/	/
GL27587-G	/	/	/	/	/	/	-2.937	/	+1.569	/	/	/	/
GL18126-G	CYP63A9	/	/	/	/	/	-1.716	/	/	/	/	-1.300	-1.459
GL28294-G	/	/	/	/	/	/	+1.664	/	-1.875	/	/	/	/
GL30360-G	CYP5035H1	/	/	/	/	/	+1.893	/	/	+1.240	/	/	/
GL23109-G	CYP512A6	/	/	/	/	/	+1.391	/	-1.307	/	/	/	/
GL23557-G	CYP5359T1	/	/	/	/	/	-2.131	/	+1.796	/	/	/	/
GL31769-G	/	/	/	/	/	/	-2.366	/	+2.366	/	/	/	/
GL31403-G	CYP5140A3	/	/	/	/	/	-2.187	/	+1.913	/	/	/	/
GL22087-G	CYP5150L3	/	/	/	/	/	-2.848	/	+2.734	/	/	/	/
GL30831-G	/	/	/	/	/	/	-2.274	/	+1.875	/	/	/	/
GL17382-G	CYP5150J5	/	/	/	/	/	-1.734	/	+2.127	/	/	/	/
GL17412-G	CYP5359Y2	/	/	/	/	/	-1.591	/	+1.831	/	/	/	/
GL25775-G	CYP5136D2	/	/	/	/	/	-1.950	/	+2.591	/	/	/	/
GL24198-G	CYP5151A4	/	/	/	/	/	-1.408	/	+1.114	/	/	/	/
GL19231-G	CYP512U4	/	/	/	/	/	-1.665	/	+1.506	/	/	/	/
GL19325-G	CYP5150J9	/	/	/	/	/	+1.230	/	-1.118	/	/	/	/
GL21758-G	/	/	/	/	/	/	+1.066	/	-1.105	/	/	/	/
GL31719-G	CYP5359M2	/	/	/	/	/	-1.598	/	+1.198	/	/	/	/
GL31771-G	CYP512A3	/	/	/	/	/	+1.601	/	-1.673	/	/	/	/
GL23852-G	CYP5359N1	/	/	/	/	/	+2.182	+1.264	-2.505	/	/	/	/
GL25202-G	CYP5364B2	/	/	/	/	/	-2.406	/	+1.963	/	/	/	/
GL31383-G	/	/	/	/	/	/	-1.869	/	+1.392	/	/	/	/
GL22468-G	/	/	/	/	/	/	-1.678	/	+1.512	/	/	/	/
GL30595-G	CYP5366A1	/	/	/	/	/	+1.033	/	/	/	/	/	/
GL21993-G	CYP5150L1	/	/	/	/	/	+1.223	/	-1.166	/	/	/	/
GL21114-G	/	/	/	/	/	/	-1.518	/	+1.360	/	/	/	/
GL23181-G	CYP5144N2	/	/	/	/	/	+2.187	+1.049	-2.137	/	/	/	/
GL31715-G	CYP5150J4	/	/	/	/	/	+1.281	/	-1.722	/	/	/	/
GL31193-G	/	/	/	/	/	/	-1.987	/	+1.752	/	/	/	/
GL30807-G	/	/	/	/	/	/	-1.947	/	+1.522	/	/	/	/
GL17570-G	CYP5139H4	/	/	/	/	/	-1.483	/	+1.675	/	/	/	/
GL22591-G	CYP512W1	/	/	/	/	/	-2.538	/	+2.643	/	/	/	/
GL31762-G	/	/	/	/	/	/	-1.963	/	+1.767	/	/	/	/
GL31756-G	/	/	/	/	/	/	-1.477	/	+1.173	/	/	/	/
GL18357-G	CYP5141F2	/	/	/	/	/	-1.457	/	+2.003	/	/	/	/
GL25447-G	/	/	/	/	/	/	-1.445	/	/	/	/	/	/
GL27278-G	/	/	/	/	/	/	-1.117	/	+2.623	/	/	/	+1.271
GL28943-G	CYP5136D5	/	/	/	/	/	-1.502	/	/	/	/	/	/
GL24896-G	CYP5150L9	/	/	/	/	/	-1.331	/	+1.230	/	/	/	/
GL19068-G	/	/	/	/	/	/	-2.223	/	+2.344	/	/	/	/
GL31779-G	CYP5359Z4P	/	/	/	/	/	-2.152	/	+2.374	/	/	/	/
GL31710-G	/	/	/	/	/	/	-1.606	/	+1.973	/	/	/	/
GL29736-G	/	/	/	/	/	/	-2.175	/	+1.850	/	/	/	/
GL30772-G	CYP512X1	/	/	/	/	/	-1.418	/	+1.436	/	/	/	/
GL20706-G	CYP5359L3	/	/	/	/	/	-1.683	/	+1.183	/	/	-1.160	-2.520
GL21005-G	/	/	/	/	/	/	-2.134	/	+2.412	/	/	/	/
GL22657-G	CYP5150D29	/	/	/	/	/	-1.512	/	/	/	/	-1.610	-1.330
GL23335-G	CYP512V1	/	/	/	/	/	-3.089	/	+2.761	/	/	/	/
GL28946-G	CYP5136D4	/	/	/	/	/	-1.699	/	/	/	/	/	/
GL21355-G	CYP5363A1	/	/	/	/	/	-1.334	/	+1.571	/	/	/	/
GL31780-G	CYP5359Z3	/	/	/	/	/	-1.342	/	+1.572	/	/	/	/
GL24894-G	/	/	/	/	/	/	-1.874	/	+1.796	/	/	/	/
GL21420-G	CYP5035M1	/	/	/	/	/	+1.265	/	-1.230	/	/	/	/
GL21119-G	/	/	/	/	/	/	-1.788	/	+1.305	/	/	/	/
GL20924-G	CYP5359J1	/	/	/	/	/	-1.562	/	+1.770	/	/	/	/
GL24946-G	/	/	/	/	/	/	+2.191	/	-2.322	/	/	/	/
GL16498-G	CYP5144N3P	/	/	/	/	/	+1.196	/	-1.084	/	/	/	/
GL15308-G	CYP5359E1	/	/	/	/	/	-1.456	/	+2.486	/	/	/	/
GL22963-G	CYP512U1	/	/	/	/	/	-1.323	/	+1.492	/	/	/	/
GL22948-G	CYP5037F4	/	/	/	/	/	-1.703	/	+1.710	/	/	/	/
GL19265-G	/	/	/	/	/	/	-2.129	/	+1.968	/	/	/	/
GL24810-G	/	/	/	/	/	/	-1.635	/	+1.575	/	/	/	/
GL17002-G	/	/	/	/	/	/	-1.059	/	/	/	/	/	/
GL21090-G	CYP5359Z2	/	/	/	/	/	-1.005	/	/	/	/	/	/
GL23374-G	CYP5035M2	/	/	/	/	/	-2.917	/	+2.548	/	/	/	/
GL17584-G	CYP5150M7	/	/	/	/	/	-1.036	/	+1.160	/	/	/	/
GL22911-G	CYP512U2	/	/	/	/	/	-1.083	/	+1.117	/	/	/	/
GL21137-G	CYP5158B3	/	/	/	/	/	-1.613	/	+1.213	/	/	/	/
GL31765-G	/	/	/	/	/	/	-1.039	/	+1.083	/	/	/	/
GL20882-G	/	/	/	/	/	/	-2.447	/	+2.236	/	/	/	/
GL22480-G	CYP512Y1	/	/	/	/	/	+1.154	/	/	/	/	/	/
GL31759-G	CYP5150D26P	/	/	/	/	/	-1.255	/	+1.274	/	/	/	/
GL22130-G	/	/	/	/	/	/	-1.049	/	/	/	/	/	/
GL31761-G	CYP512U6	/	/	/	/	/	-1.310	/	+1.461	/	/	/	/
GL31753-G	CYP5357B1	/	/	/	/	/	+1.064	/	/	/	/	/	/
GL27442-G	/	/	/	/	/	/	+1.045	/	/	/	/	/	/
GL21085-G	CYP5359V3	/	/	/	/	/	-1.015	/	/	/	/	/	/
GL31713-G	CYP5150J1	/	/	/	/	/	-1.515	/	+1.237	/	/	/	/
GL31726-G	CYP5359C1	/	/	/	/	/	-1.475	/	+1.658	/	/	/	/
GL31760-G	CYP512U3P	/	/	/	/	/	-1.510	/	+1.348	/	/	/	/
GL23781-G	CYP5359T2P	/	/	/	/	/	+2.550	/	-6.014	/	/	/	/
GL26850-G	CYP5359B1	/	/	/	/	/	-1.375	/	+2.018	/	/	/	/
GL29831-G	CYP5150D27	/	/	/	/	+1.119	/	+1.219	-2.821	-1.964	-2.638	-3.581	/
GL31777-G	CYP5359A3	/	/	/	/	/	/	-2.784	+1.623	/	/	/	/
GL23317-G	CYP5150J8	/	/	/	/	/	/	-1.786	-1.615	/	-1.593	-1.819	/
GL22088-G	CYP5150L5	/	/	/	/	/	/	/	+1.344	/	/	/	/
GL22327-G	/	/	/	/	/	/	/	/	-1.176	/	/	/	/
GL18668-G	CYP5359R1	/	/	/	/	/	/	/	+1.022	/	/	/	/
GL22909-G	/	/	/	/	/	/	/	/	/	/	-1.300	-1.856	-2.324
GL27042-G	CYP512U5	/	/	/	/	/	/	/	/	/	/	/	-2.597
GL24902-G	CYP5359K1	/	/	/	/	/	/	/	/	/	/	-1.970	-1.689
GL21663-G	CYP5150J10	/	/	/	/	/	/	/	/	/	/	-1.018	-1.929
GL31724-G	CYP5351A3	/	/	/	/	/	/	/	/	/	/	-1.130	-1.834
GL31716-G	CYP5359P1	/	/	/	/	/	/	/	/	/	/	-1.064	-1.150
GL23851-G	CYP5150J3	/	/	/	/	/	/	/	-1.007	/	/	/	/
+: upregulated; -: downregulated; /: Not DEG

## Sheet: S8
Table S8 DEGs of GSTs in G. lucidum
Gene_ID	Log2 (fold change)
	C-0 vs H-0				C-200 vs H-200		C-0 vs C-200		H-0 vs H-200
	4d	5d	6d	8d	4d	5d	4d	5d	4d	5d	6d	8d
GL24289-G	+1.922	/	/	/	/	+5.109	/	-5.736	-1.605	/	-1.522	/
GL25112-G	+1.267	/	/	/	/	/	/	/	/	/	/	/
GL16582-G	+2.241	/	-1.181	-1.067	+1.702	+9.019	/	-9.740	/	/	/	/
GL30780-G	+4.626	+1.916	+2.492	/	/	/	+3.238	+3.486	-1.195	/	/	+2.069
GL16746-G	+1.351	+1.915	+1.934	+2.316	+1.623	+7.071	/	-4.785	/	/	/	/
GL27245-G	+1.599	+1.866	+1.183	+1.803	+1.126	+1.837	+1.218	/	/	/	/	/
GL24307-G	+1.118	/	/	/	/	/	/	/	/	/	/	/
GL28124-G	+1.588	/	-1.013	-1.524	+1.438	+9.718	/	-10.063	/	/	/	/
GL24294-G	+3.164	/	/	/	/	+4.660	/	-5.851	-2.455	-1.444	-2.593	-1.650
GL16739-G	/	+1.508	/	+1.380	/	/	/	+2.400	/	/	/	/
GL23543-G	/	+1.291	+1.004	+1.716	/	+5.560	/	-4.396	/	/	-1.018	-1.819
GL15608-G	/	+1.673	/	/	/	/	/	/	/	/	/	/
GL18625-G	/	+1.037	/	+1.028	/	+3.408	/	-2.340	/	/	/	/
GL23605-G	/	-1.059	-1.221	-2.195	/	-1.127	/	/	/	/	/	/
GL23255-G	/	-1.415	-1.829	-1.302	+2.685	+10.084	-2.784	-11.178	/	/	/	/
GL25873-G	/	/	-1.543	-1.160	+1.348	+9.028	/	-9.692	/	/	/	/
GL30079-G	/	/	/	-1.334	/	+6.745	/	-7.712	/	/	-1.196	/
GL24239-G	/	/	/	-1.094	/	+5.522	/	-5.484	/	/	/	/
GL21181-G	/	/	/	-1.394	/	/	/	/	/	/	/	/
GL25575-G	/	/	/	/	/	+7.443	/	-7.463	/	/	/	/
GL28374-G	/	/	/	/	/	+4.484	/	-3.950	/	/	/	/
GL17116-G	/	/	/	/	/	+3.414	/	-2.671	/	/	/	/
GL26599-G	/	/	/	/	/	+7.671	/	-7.308	/	/	/	/
GL16156-G	/	/	/	/	/	+4.215	/	-4.367	/	/	-1.098	-1.430
GL24279-G	/	/	/	/	/	+3.916	/	-3.716	/	/	/	/
GL25817-G	/	/	/	/	/	+1.316	/	-1.160	/	/	/	/
GL23507-G	/	/	/	/	/	+6.044	/	-6.642	/	/	/	/
GL23518-G	/	/	/	/	/	+2.853	/	-1.471	/	/	/	/
+: upregulated; -: downregulated; /: Not DEG

## Sheet: S9
Table S9 DEGs of ABC transporters in G. lucidum
Gene_ID	Log2 (fold change)
	C-0 vs H-0	C-200 vs H-200	C-0 vs C-200	H-0 vs H-200
GL20913-G	/	-3.350(5d)	+3.076(5d)	/
GL15361-G	+1.516(5d) +1.508(6d) +1.644(8d)	/	+2.472(5d)	+1.132(6d) +1.242(8d)
GL30930-G	/	-2.463(5d)	+2.176(5d)	/
GL24039-G	+3.069(8d)	-1.782(5d)	+2.031(5d)	-1.682(8d)
GL31272-G	/	-1.209(5d)	+1.694(5d)	/
GL15291-G	/	-1.979(5d)	+1.672(5d)	/
GL21032-G	-1.647(4d)	-2.039(5d)	-1.159(4d) +1.316(5d)	/
GL18115-G	/	-2.536(5d)	-1.213(4d) +1.226(5d)	/
GL16997-G	/	/	-1.015(5d)	/
GL25268-G	-1.098(4d)	/	-1.092(5d)	/
GL25881-G	/	+1.400(5d)	-1.118(5d)	/
GL22875-G	/	+1.642(5d)	-1.202(5d)	/
GL22200-G	/	/	-1.204(5d)	-1.076(8d)
GL30267-G	/	+1.145(5d)	-1.209(5d)	/
GL15694-G	/	+1.764(5d)	-1.759(5d)	/
GL21671-G	/	+1.978(5d)	-2.087(5d)	/
GL20133-G	/	/	-2.370(5d)	/
GL22686-G	/	+2.367(5d)	-2.669(5d)	/
GL22754-G	/	+2.912(5d)	-2.768(5d)	/
GL30705-G	/	+3.215(5d)	-3.029(5d)	/
GL22201-G	/	+3.585(5d)	-3.655(5d)	-1.481(8d)
GL23892-G	/	+3.701(5d)	-4.184(5d)	-1.062(6d) -1.807(8d)
GL20247-G	/	+4.915(5d)	-4.921(5d)	/
GL21089-G	/	+4.506(5d)	-1.210(4d) -5.059(5d)	/
GL22443-G	/	/	-1.264(4d)	-1.438 (8d)
GL25885-G	/	+1.254(5d)	/	/
GL30124-G	/	-1.299(5d)	/	/
GL28875-G	/	-1.908(5d)	/	-1.127(6d) -1.171(8d)
GL19604-G	+1.112(4d) +1.048(5d) +1.259(6d) +2.066(8d)	+1.311(4d)	/	-1.638(8d)
GL25809-G	-1.041(8d)	/	/	/
GL24554-G	-1.122(8d)	/	/	/
GL30422-G	+1.372(4d)	/	/	-1.119(4d)
+: upregulated; -: downregulated; /: Not DEG

## Sheet: S10
Table S10 Differently expressed antioxidant related genes
Gene_ID	Name	Definition	Log2 (fold change)
			C-0 vs H-0	C-200 vs H-200	C-0 vs C-200	H-0 vs H-200
GL20529-G	SOD2	manganese superoxide dismutase	/	+3.276(5d)	-3.123(5d)	/
GL25550-G	MnP	manganese peroxidase	/	-2.252(5d)	+1.702(5d)	/
GL23172-G	SOD	superoxide dismutase	/	+4.195(5d)	-4.007(5d)	/
GL23886-G	SOD	superoxide dismutase	/	+3.112(5d)	-2.631(5d)	/
GL25996-G	GPX	glutathione peroxidase	/	+2.259(5d)	-1.974(5d)	/
GL23456-G	APX	ascorbate peroxidase	-1.609(8d)	+2.944(5d)	-3.191(5d)	/
GL24947-G	PEX7	peroxin 7	/	+1.364(5d)	-1.632(5d)	/
GL24945-G	PEX7	peroxin 7	/	+1.475(5d)	-1.823(5d)	/
GL29337-G	PEX10	peroxin 10	/	+2.109(5d)	-2.089(5d)	/
+: upregulated; -: downregulated; /: Not DEG

[truncated: 2 more sheets: S11, S12]
